# Supplementary material for: Transfer of Nitrogen and Phosphorus From Cattle Manure to Soil and Oats Under Simulative Cattle Manure Deposition
Source: Front Microbiol. 2022 Jun 14;13:916610. doi: 10.3389/fmicb.2022.916610 (PMC9238326; doi:10.3389/fmicb.2022.916610)
Supplement: Supplementary file 2 [file Table_2.XLSX]

## Sheet: Soil and plant
			Soil properties								Biomass					Nutrient contents of oats
	Sample date	Treatment	C（g.kg)	N(g.kg)	P(g.kg)	AN(mg.kg)	AP(mg.kg)		Sampling date	Treatment	Aboveground biomass（g/pot)	Belowground biomass（g/pot)		Sample date	Treatment	Aboveground N content(g.kg)	Belowground N content(g.kg)	Aboveground P content(g.kg)	Belowground P content(g.kg)		Sampling date	Treatment	Aboveground N accumulation（g/pot)	Aboveground P accumulation（g/pot)	Belowground N accumulation（g/pot)	Belowground P accumulation（g/pot)	Belowground N accumulation（mg/pot)	Belowground P accumulation（mg/pot)
Pot1	2019-07-16	CON	12.23	0.844564	0.340044	88	13.775	Pot1	2019-07-16	CON	2.4	0.45	Pot1	2019-07-16	CON	22.1928	13.1325	5.13029	3.34462	Pot1	2019-07-16	CON	0.0594074	0.013716	0.00605792	0.00149246	6.05792	1.49246
Pot1	2019-07-16	CON	12.15	0.880331	0.339718	104.8	13.65	Pot2	2019-07-16	CON	2.3	0.36	Pot1	2019-07-16	CON	27.3134	13.7916	6.29968	3.28853	Pot2	2019-07-16	CON	0.0586576	0.0122858	0.00487406	0.00124824	4.87406	1.24824
Pot2	2019-07-16	CON	12.71	0.897514	0.344564	88	13.875	Pot3	2019-07-16	CON	2.3	0.53	Pot2	2019-07-16	CON	27.9907	14.6992	5.81183	3.645	Pot3	2019-07-16	CON	0.0660338	0.0130728	0.00693734	0.00171258	6.93734	1.71258
Pot2	2019-07-16	CON	12.64	0.91184	0.378922	113.2	14.075						Pot2	2019-07-16	CON	23.0159	12.3789	4.87147	3.28969
Pot3	2019-07-16	CON	12.62	0.885049	0.35918	104.8	12.4	Pot1	2019-07-16	CMD	3.2	0.426	Pot3	2019-07-16	CON	28.4956	12.409	6.055	3.06	Pot1	2019-07-16	CMD	0.11232	0.0225646	0.00705876	0.00237612	7.05876	2.37612
Pot3	2019-07-16	CON	12.49	0.942138	0.34625	104.8	13.05	Pot2	2019-07-16	CMD	3	0.502	Pot3	2019-07-16	CON	28.9251	13.7697	5.31268	3.40258	Pot2	2019-07-16	CMD	0.107268	0.0238488	0.00831919	0.00279086	8.31919	2.79086
								Pot3	2019-07-16	CMD	2.7	0.351								Pot3	2019-07-16	CMD	0.0989012	0.0179727	0.00538638	0.00177707	5.38638	1.77707
Pot1	2019-07-16	CMD	14.92	0.853643	0.381579	172	15.05						Pot1	2019-07-16	CMD	35.111	17.2733	7.63209	5.88406
Pot1	2019-07-16	CMD	14.77	0.891109	0.36	188.8	15.875	Pot1	2019-08-17	CON	9.5	0.648	Pot1	2019-07-16	CMD	35.0892	15.8664	6.47077	5.27143	Pot1	2019-08-17	CON	0.185326	0.0354612	0.00757502	0.0015025	7.57502	1.5025
Pot2	2019-07-16	CMD	14.6	0.905667	0.384856	356.8	16.725	Pot2	2019-08-17	CON	10	0.753	Pot2	2019-07-16	CMD	35.2278	17.1306	7.74877	5.27582	Pot2	2019-08-17	CON	0.193988	0.0406122	0.00831431	0.00177315	8.31431	1.77315
Pot2	2019-07-16	CMD	14.73	0.92395	0.350373	172	17.15	Pot3	2019-08-17	CON	10.3	0.802	Pot2	2019-07-16	CMD	36.2845	16.0136	8.15045	5.84312	Pot3	2019-08-17	CON	0.211867	0.0363183	0.00905851	0.00179142	9.05851	1.79142
Pot3	2019-07-16	CMD	15.09	0.914718	0.343208	203.2	17.525						Pot3	2019-07-16	CMD	36.2557	15.0899	5.84431	4.95457
Pot3	2019-07-16	CMD	14.8	0.954494	0.350082	373.6	16.725	Pot1	2019-08-17	CMD	15.2	1.607	Pot3	2019-07-16	CMD	37.0045	15.6018	7.46877	5.17119	Pot1	2019-08-17	CMD	0.292811	0.0717145	0.0196149	0.003704	19.6149	3.704
								Pot2	2019-08-17	CMD	15.9	1.72								Pot2	2019-08-17	CMD	0.320363	0.0896399	0.0224006	0.00469814	22.4006	4.69814
Pot1	2019-08-17	CON	11.7	0.881146	0.332629	71.2	12.725	Pot3	2019-08-17	CMD	18	1.512	Pot1	2019-08-17	CON	19.4803	11.0224	3.97486	2.19348	Pot3	2019-08-17	CMD	0.411938	0.0964539	0.0191217	0.00402876	19.1217	4.02876
Pot1	2019-08-17	CON	11.72	0.747853	0.363208	96.4	11.775						Pot1	2019-08-17	CON	19.5356	12.3573	3.49065	2.44387
Pot2	2019-08-17	CON	11.99	0.801526	0.353632	37.6	11.525	Pot1	2019-09-05	CON	16	0.966	Pot2	2019-08-17	CON	18.5494	11.9694	4.17855	2.50397	Pot1	2019-09-05	CON	0.207224	0.054254	0.00825129	0.00175465	8.25129	1.75465
Pot2	2019-08-17	CON	11.32	0.87836	0.339336	127.2	12.25	Pot2	2019-09-05	CON	16.6	0.94	Pot2	2019-08-17	CON	20.2482	10.1138	3.94389	2.20561	Pot2	2019-09-05	CON	0.219526	0.0493644	0.00741081	0.00150472	7.41081	1.50472
Pot3	2019-08-17	CON	11.24	1.12082	0.341485	172	12.2	Pot3	2019-09-05	CON	17.5	0.995	Pot3	2019-08-17	CON	21.6708	11.4571	3.255	2.04468	Pot3	2019-09-05	CON	0.235057	0.0462075	0.00749653	0.0020714	7.49653	2.0714
Pot3	2019-08-17	CON	11.46	0.891755	0.35715	155.2	12.6						Pot3	2019-08-17	CON	19.4684	11.1327	3.7971	2.4227
								Pot1	2019-09-05	CMD	30.4	1.608								Pot1	2019-09-05	CMD	0.455222	0.126798	0.0200102	0.00369956	20.0102	3.69956
Pot1	2019-08-17	CMD	15.07	1.06318	0.377756	289.6	17.45	Pot2	2019-09-05	CMD	28.1	1.849	Pot1	2019-08-17	CMD	16.9894	12.4611	4.66028	2.36431	Pot2	2019-09-05	CMD	0.427506	0.124821	0.0232494	0.00424241	23.2494	4.24241
Pot1	2019-08-17	CMD	15.75	1.22692	0.404877	256	17.1	Pot3	2019-09-05	CMD	27.3	1.723	Pot1	2019-08-17	CMD	21.5383	11.9507	4.77583	2.24552	Pot3	2019-09-05	CMD	0.447647	0.116956	0.0217471	0.00449556	21.7471	4.49556
Pot2	2019-08-17	CMD	15.65	1.01953	0.385909	188.8	17.2						Pot2	2019-08-17	CMD	21.9952	14.7975	7.01531	3.35296
Pot2	2019-08-17	CMD	15.98	1.01679	0.383203	509.6	20.025	Pot1	2019-09-19	CON	18.8	1.472	Pot2	2019-08-17	CMD	18.3021	11.2497	4.26014	2.11	Pot1	2019-09-19	CON	0.209932	0.04702	0.0122849	0.00264305	12.2849	2.64305
Pot3	2019-08-17	CMD	15.71	0.845234	0.393366	172	17.175	Pot2	2019-09-19	CON	18.4	1.267	Pot3	2019-08-17	CMD	22.904	11.1654	4.23569	2.1306	Pot2	2019-09-19	CON	0.216598	0.0410826	0.0103849	0.00200743	10.3849	2.00743
Pot3	2019-08-17	CMD	15.94	0.842326	0.371602	121.6	17.55	Pot3	2019-09-19	CON	16	1.036	Pot3	2019-08-17	CMD	22.8669	14.1279	6.48141	3.19845	Pot3	2019-09-19	CON	0.19706	0.0292728	0.00774897	0.00157061	7.74897	1.57061
Pot1	2019-09-05	CON	10.73	0.757662	0.32536	256.8	13.925	Pot1	2019-09-19	CMD	28.4	1.81	Pot1	2019-09-05	CON	13.8938	8.20281	3.83156	1.93297	Pot1	2019-09-19	CMD	0.385892	0.0956381	0.0246538	0.00425352	24.6538	4.25352
Pot1	2019-09-05	CON	11.13	0.879612	0.358596	172	14.95	Pot2	2019-09-19	CMD	39.3	2.055	Pot1	2019-09-05	CON	13.6819	8.88061	2.98187	1.69985	Pot2	2019-09-19	CMD	0.537863	0.149505	0.0263631	0.00487621	26.3631	4.87621
Pot2	2019-09-05	CON	10.79	0.758173	0.350825	188.8	13.15	Pot3	2019-09-19	CMD	30.6	1.819	Pot2	2019-09-05	CON	13.304	8.42533	2.75003	1.70967	Pot3	2019-09-19	CMD	0.450528	0.0999115	0.0198187	0.00371292	19.8187	3.71292
Pot2	2019-09-05	CON	11.83	1.03959	0.339686	121.6	13.575						Pot2	2019-09-05	CON	13.1449	7.34234	3.46783	1.49187
Pot3	2019-09-05	CON	11.14	0.897631	0.33375	138.4	13.725						Pot3	2019-09-05	CON	12.8525	7.66773	2.52091	2.71379
Pot3	2019-09-05	CON	11.18	0.911576	0.352118	172	12.975						Pot3	2019-09-05	CON	12.3815	7.40067	2.45805	1.44983
Pot1	2019-09-05	CMD	16.37	1.23276	0.421963	288	18.375						Pot1	2019-09-05	CMD	17.3334	11.526	4.84767	2.35371
Pot1	2019-09-05	CMD	15.84	1.25591	0.399289	272	19.25						Pot1	2019-09-05	CMD	16.2932	13.3623	4.97458	2.24773
Pot2	2019-09-05	CMD	16.31	0.950292	0.407533	340	18.725						Pot2	2019-09-05	CMD	15.9662	14.4128	4.31585	2.62901
Pot2	2019-09-05	CMD	15.68	0.924339	0.40067	304.8	19.25						Pot2	2019-09-05	CMD	15.2608	10.7353	4.00343	1.95986
Pot3	2019-09-05	CMD	15.68	1.11145	0.406471	342.4	19.225						Pot3	2019-09-05	CMD	14.6698	12.1055	3.95306	2.16379
Pot3	2019-09-05	CMD	15.59	1.01971	0.39532	238.4	19.65						Pot3	2019-09-05	CMD	13.8988	13.1379	3.71662	3.05451
Pot1	2019-09-19	CON	10.03	0.87639	0.31662	88	11.1						Pot1	2019-09-19	CON	13.5374	8.39031	3.06521	1.73094
Pot1	2019-09-19	CON	10.99	1.05183	0.321441	71.6	8.975						Pot1	2019-09-19	CON	12.5476	8.30111	2.22607	1.86016
Pot2	2019-09-19	CON	10.74	0.796942	0.330545	88	8.475						Pot2	2019-09-19	CON	11.8277	8.82836	1.87142	1.6877
Pot2	2019-09-19	CON	10.73	0.940443	0.359773	54.4	9.175						Pot2	2019-09-19	CON	11.2413	7.56453	2.63236	1.48109
Pot3	2019-09-19	CON	11.09	0.769244	0.350631	70.8	9.725						Pot3	2019-09-19	CON	11.1451	7.36302	1.76274	1.58683
Pot3	2019-09-19	CON	11.65	0.737982	0.365021	96.4	10.15						Pot3	2019-09-19	CON	10.2343	7.59639	1.63234	1.44525
Pot1	2019-09-19	CMD	15.22	1.00159	0.425451	188.8	17.925						Pot1	2019-09-19	CMD	15.7032	15.1006	2.30346	2.53594
Pot1	2019-09-19	CMD	16.29	0.957544	0.422544	341.6	16.5						Pot1	2019-09-19	CMD	14.7311	12.1411	2.66713	2.16408
Pot2	2019-09-19	CMD	17.61	0.960578	0.415511	204.8	16.45						Pot2	2019-09-19	CMD	14.3137	11.6803	3.87691	2.08508
Pot2	2019-09-19	CMD	16.36	1.2113	0.448068	222.4	16.075						Pot2	2019-09-19	CMD	13.8751	13.9772	3.79271	2.66063
Pot3	2019-09-19	CMD	16.13	1.30995	0.416073	239.2	18.025						Pot3	2019-09-19	CMD	12.9723	11.0211	4.0016	2.21634
Pot3	2019-09-19	CMD	15.77	1.14256	0.425551	288.8	14.775						Pot3	2019-09-19	CMD	12.4971	10.7697	4.09829	1.86603

## Sheet: Root system
			Root length (cm)					Root surface area (cm2)					Root volume (cm3)
	Sampling date	Treatment	0<.L.<=2.0000000	2.0000000<.L.<=5.0000000	5.0000000<.L.<=10.0000000	.L.>10.0000000		0<.SA.<=2.0000000	2.0000000<.SA.<=5.0000000	5.0000000<.SA.<=10.0000000	.SA.>10.0000000		0<.V.<=2.0000000	2.0000000<.V.<=5.0000000	5.0000000<.V.<=10.0000000	.V.>10.0000000		Total root length(m)	Total root volume(cm3)	Root weight（g/pot)	SRL(m/g)	RTD(g/cm)
Pot1	2019-07-16	CON	392.769	482.651	47.0842	0.7627		15.5935	49.3024	9.2823	0.251685		0.0550197	0.426511	0.150677	0.006636		9.23267	0.638843	0.45	20.517	0.704398
Pot2	2019-07-16	CON	285.837	398.235	34.5595	0.24803		11.0312	38.6749	6.63081	0.086459		0.0382666	0.318445	0.103665	0.0024087		7.18879	0.462786	0.36	19.9689	0.777898
Pot3	2019-07-16	CON	396.052	487.024	58.2168	1.75398		15.6114	49.6148	11.8594	0.61511		0.0549313	0.426004	0.197572	0.017389		9.43047	0.695896	0.53	17.7933	0.761608
Pot1	2019-07-16	CMD	323.865	435.387	34.43	0.6586		12.9347	42.8456	6.78247	0.228332		0.0460528	0.356054	0.109146	0.0063459		7.94341	0.517599	0.426	18.6465	0.823031
Pot2	2019-07-16	CMD	297.41	399.426	40.8191	0.53895		11.9868	38.9983	7.93814	0.180225		0.0428932	0.322538	0.125593	0.0048203		7.38194	0.495845	0.502	14.7051	1.01241
Pot3	2019-07-16	CMD	292.239	443.427	35.4574	1.89521		11.7008	44.2065	7.15516	0.665707		0.0421131	0.372976	0.11863	0.0188135		7.73019	0.552533	0.351	22.0233	0.635257
Pot1	2019-08-17	CON	3680.69	1189.32	223.071	66.9382		141.743	159.775	44.1997	38.8512		0.490328	0.78644	0.719605	2.06246		51.6002	4.05883	0.648	79.6299	0.159652
Pot2	2019-08-17	CON	4868.3	1879.17	258.163	44.7911		189.445	221.797	50.5915	22.4752		0.663629	1.26384	0.815197	1.00758		70.5042	3.75025	0.802	87.9104	0.213852
Pot3	2019-08-17	CON	4105.62	1900.15	276.123	41.4472		165.479	224.646	53.6159	20.9829		0.591907	1.29307	0.855184	0.94371		63.2334	3.68387	0.753	83.9753	0.204405
Pot1	2019-08-17	CMD	8703.02	1890.99	150.64	50.8369		291.445	123.202	28.8238	21.2609		0.630356	1.56942	0.611909	1.20943		107.955	4.02112	1.512	71.3987	0.376015
Pot2	2019-08-17	CMD	7331.93	1221.51	156.153	40.2667		175.762	145.493	32.5701	27.7125		0.624448	1.03252	0.531804	1.04119		87.4985	3.22996	1.72	50.8712	0.532515
Pot3	2019-08-17	CMD	7775.49	1424.79	183.873	50.4854		193.269	148.417	38.5571	22.4746		0.682937	1.2576	0.538103	1.24876		94.3464	3.7274	1.607	58.7096	0.431132
Pot1	2019-09-05	CON	5048.95	1854.82	359.877	119.164		151.349	148.169	62.6258	73.3002		0.497127	1.3505	1.38264	2.79069		73.8281	6.02096	0.966	76.4266	0.16044
Pot2	2019-09-05	CON	4045.66	1936.57	302.563	206.574		226.536	252.563	85.2659	78.9626		0.625125	1.4526	1.02569	2.56523		64.9136	5.66865	0.94	69.057	0.165824
Pot3	2019-09-05	CON	4545.62	2365.94	286.223	156.235		186.252	198.563	75.2926	80.2694		0.569125	1.39624	1.15964	3.05665		73.5402	6.18165	0.995	73.9097	0.16096
Pot1	2019-09-05	CMD	10488.2	2577.11	514.535	247.595		378.795	249.856	113.015	112.326		0.932469	1.86068	1.77781	7.12945		138.274	11.7004	1.608	85.9913	0.137431
Pot2	2019-09-05	CMD	12356.3	2140.58	488.22	326.613		330.695	190.278	87.695	107.863		1.01822	1.47958	1.62037	8.14473		153.117	12.2629	1.849	82.8108	0.15078
Pot3	2019-09-05	CMD	12370.1	2275.58	524.538	261.811		317.918	221.131	107.502	130.284		1.0269	1.99439	1.71741	7.67978		154.321	12.4185	1.723	89.5652	0.138745
Pot1	2019-09-19	CON	6632.73	2187.75	484.247	279.325		237.865	203.071	103.106	158.422		0.784659	1.604	1.81098	8.59896		95.8405	12.7986	1.472	65.109	0.115013
Pot2	2019-09-19	CON	5493.83	2240.62	376.312	214.797		207.348	207.674	74.4999	118.914		0.709291	1.63918	1.20767	6.12572		83.2556	9.68186	1.267	65.7108	0.130863
Pot3	2019-09-19	CON	4016.88	1844.61	487.26	231.14		150.968	173.656	100.517	124.181		0.514954	1.39304	1.70704	6.18262		65.7988	9.79766	1.036	63.5124	0.10574
Pot1	2019-09-19	CMD	14106.9	5215.18	1168.95	426		526.363	406.852	238.027	229.022		1.59375	3.85469	3.99094	9.07462		209.17	18.514	1.81	115.564	0.0977638
Pot2	2019-09-19	CMD	15201.4	4873.27	1162.56	455.22		547.65	544.06	249.345	233.056		1.6494	3.96289	4.22652	12.0266		216.924	21.8654	2.055	105.559	0.0939842
Pot3	2019-09-19	CMD	15324.8	5345.96	980.028	432.19		440.01	522.835	185.673	218.97		1.55354	4.14962	3.04984	10.7669		220.83	19.5199	1.819	121.402	0.093187

## Sheet: Bacterial phylum 
	Sampling date	Treatment	Proteobacteria	Actinobacteriota	unidentified_Bacteria	Acidobacteriota	Bacteroidota	Myxococcota	Chloroflexi	Verrucomicrobiota	Firmicutes	Gemmatimonadota	Others
Pot1	2019-06-28	Sowing time	0.356665	0.143843	0.119359	0.0754659	0.050844	0.0406235	0.0215076	0.0228153	0.0210774	0.0103753	0.137425
Pot1	2019-06-28	Sowing time	0.359882	0.129562	0.123746	0.0787522	0.0503106	0.0452348	0.026549	0.0179804	0.0125432	0.0104441	0.144996
Pot2	2019-06-28	Sowing time	0.325573	0.134689	0.125071	0.113577	0.0440304	0.0341885	0.0315043	0.0271684	0.0133347	0.0100483	0.140815
Pot2	2019-06-28	Sowing time	0.331492	0.149641	0.121871	0.0924138	0.042912	0.0359779	0.0310914	0.0213183	0.0159156	0.00999673	0.14737
Pot3	2019-06-28	Sowing time	0.325814	0.157986	0.118774	0.0875273	0.0498288	0.0413978	0.0301623	0.0214216	0.0138853	0.0121303	0.141073
Pot3	2019-06-28	Sowing time	0.320997	0.134861	0.138148	0.0907276	0.0437034	0.0436174	0.0295256	0.0224023	0.0122507	0.0127841	0.150983
Pot1	2019-07-16	CON	0.319242	0.175261	0.111633	0.0878198	0.0346358	0.0339132	0.0311774	0.0304548	0.00578124	0.0123712	0.157711
Pot1	2019-07-16	CON	0.289819	0.194704	0.118894	0.103064	0.029388	0.0327604	0.0355478	0.0270824	0.0062286	0.0120787	0.150433
Pot2	2019-07-16	CON	0.269688	0.216091	0.107056	0.107056	0.0282352	0.0321754	0.043084	0.0311946	0.00447358	0.0116829	0.149263
Pot2	2019-07-16	CON	0.298267	0.172835	0.119186	0.104819	0.0358231	0.0332249	0.0358403	0.0307989	0.0053855	0.013696	0.150123
Pot3	2019-07-16	CON	0.292194	0.164834	0.1175	0.10623	0.0409333	0.0346875	0.0314183	0.0360295	0.00624581	0.0108398	0.159087
Pot3	2019-07-16	CON	0.310776	0.171304	0.121939	0.104768	0.0366662	0.0328808	0.0296461	0.0288546	0.00641787	0.00942893	0.147318
Pot1	2019-07-16	CMD	0.45073	0.0876306	0.0892823	0.0542852	0.0819525	0.0484523	0.0180148	0.0210947	0.0302827	0.00910201	0.109173
Pot1	2019-07-16	CMD	0.458387	0.0822795	0.0939968	0.0564359	0.0838968	0.0498804	0.0178771	0.0156403	0.0236584	0.00801803	0.10993
Pot2	2019-07-16	CMD	0.423201	0.086581	0.0948571	0.0785629	0.079819	0.0424302	0.02488	0.0260672	0.0243122	0.00810406	0.111186
Pot2	2019-07-16	CMD	0.427691	0.0943581	0.0952356	0.0675339	0.0758272	0.0436346	0.024381	0.0219377	0.0266866	0.007932	0.114782
Pot3	2019-07-16	CMD	0.43201	0.0909513	0.0918288	0.0605482	0.0906416	0.0508095	0.0209914	0.0207677	0.024794	0.0106678	0.105989
Pot3	2019-07-16	CMD	0.423287	0.0867875	0.0988661	0.0676543	0.076894	0.0481426	0.0246047	0.0225916	0.0224195	0.00941172	0.119341
Pot1	2019-09-05	CON	0.338684	0.136083	0.109844	0.0876994	0.05093	0.0354961	0.0341541	0.0295945	0.00915363	0.01361	0.154751
Pot1	2019-09-05	CON	0.32781	0.162391	0.107366	0.0954249	0.0432045	0.0370963	0.0373372	0.0258951	0.0105989	0.0108398	0.142036
Pot2	2019-09-05	CON	0.279513	0.179236	0.108261	0.110669	0.0388341	0.0310226	0.0526162	0.0286825	0.00800083	0.0120959	0.151069
Pot2	2019-09-05	CON	0.315645	0.14706	0.119427	0.098436	0.0496567	0.0349111	0.0377673	0.0295084	0.00968702	0.0124056	0.145495
Pot3	2019-09-05	CON	0.307352	0.141778	0.118584	0.100053	0.053184	0.0350144	0.0363048	0.0345154	0.0102892	0.00898157	0.153943
Pot3	2019-09-05	CON	0.336568	0.145236	0.117655	0.0984876	0.0471791	0.03849	0.0290955	0.0280459	0.0121131	0.0099107	0.137218
Pot1	2019-09-05	CMD	0.436294	0.0786662	0.110807	0.059447	0.0633356	0.0605654	0.0155543	0.0220066	0.0253618	0.0113732	0.116588
Pot1	2019-09-05	CMD	0.436931	0.0744335	0.114902	0.0583802	0.0670177	0.0620451	0.0168792	0.0169308	0.0178943	0.0124056	0.12218
Pot2	2019-09-05	CMD	0.401814	0.0728677	0.125226	0.0890414	0.0548702	0.0481254	0.0242606	0.024295	0.0178771	0.0102548	0.131368
Pot2	2019-09-05	CMD	0.408231	0.0846883	0.121303	0.0731258	0.0562123	0.0510848	0.0234691	0.020871	0.0189611	0.0126809	0.129372
Pot3	2019-09-05	CMD	0.401727	0.0771004	0.121234	0.0667768	0.0680156	0.0615461	0.0208194	0.0212495	0.0165006	0.0243122	0.120718
Pot3	2019-09-05	CMD	0.407474	0.074055	0.120012	0.0700631	0.0613225	0.0677403	0.0223851	0.0223851	0.0176018	0.0136788	0.123282

## Sheet: Fungal phylum
	Sampling date	Treatment	Ascomycota	Basidiomycota	Chytridiomycota	Mortierellomycota	Glomeromycota	Rozellomycota	Olpidiomycota	Kickxellomycota	Blastocladiomycota	Basidiobolomycota	Others
Pot1	2019-06-28	Sowing time	0.612695	0.0506007	0.0584593	0.0507859	0.00467809	0.00928886	0.000403864	0.000336553	0	3.36553e-05	0.212718
Pot1	2019-06-28	Sowing time	0.687023	0.0515936	0.0182748	0.0421701	0.00407229	0.00260829	5.0483e-05	0.000370208	0	0	0.193838
Pot2	2019-06-28	Sowing time	0.668125	0.0389224	0.00530071	0.0390738	0.00292801	0.0033487	0.000370208	0.000992831	0	0.000521657	0.240417
Pot2	2019-06-28	Sowing time	0.704119	0.0394945	0.0119476	0.0328812	0.00321408	0.00212028	0.000100966	0.000134621	0	1.68277e-05	0.20597
Pot3	2019-06-28	Sowing time	0.630616	0.0497762	0.00992831	0.0931242	0.01045	0.00467809	0.000774072	3.36553e-05	6.73106e-05	8.41383e-05	0.200468
Pot3	2019-06-28	Sowing time	0.709538	0.0521489	0.00254098	0.0792078	0.0182748	0.00242318	0.000319725	0.000134621	0	5.0483e-05	0.135362
Pot1	2019-07-16	CON	0.859556	0.0226668	0.000976004	0.020698	0.00148083	0.000538485	0	0	1.68277e-05	0	0.0940666
Pot1	2019-07-16	CON	0.745145	0.0437014	0.00321408	0.0678996	0.00245684	0.0010938	1.68277e-05	0.000218759	1.68277e-05	1.68277e-05	0.13622
Pot2	2019-07-16	CON	0.798119	0.03798	0.00607478	0.0422542	0.00284387	0.000437519	8.41383e-05	0.000134621	0	0.000185104	0.111887
Pot2	2019-07-16	CON	0.822115	0.0208495	0.0074883	0.0338741	0.00193518	0.000841383	0.00102649	1.68277e-05	0	0	0.111853
Pot3	2019-07-16	CON	0.81986	0.0290445	0.00673106	0.0358934	0.00319725	0.000639451	8.41383e-05	0.000134621	0	0	0.104416
Pot3	2019-07-16	CON	0.815956	0.0325615	0.00546899	0.0303234	0.00284387	0.000302898	1.68277e-05	0	0	0	0.112527
Pot1	2019-07-16	CMD	0.400919	0.0505671	0.0332346	0.0277993	0.0272103	0.00200249	8.41383e-05	8.41383e-05	0	0	0.458099
Pot1	2019-07-16	CMD	0.311345	0.0789722	0.0173998	0.0248544	0.0218928	0.00085821	0.000117794	0.000100966	0	3.36553e-05	0.544425
Pot2	2019-07-16	CMD	0.32644	0.0673779	0.0117794	0.0221788	0.0123852	0.00163228	0.000168277	0.000134621	3.36553e-05	0.000151449	0.557719
Pot2	2019-07-16	CMD	0.390132	0.0751859	0.0103827	0.0242486	0.0163396	0.00175008	0	1.68277e-05	0	0	0.481944
Pot3	2019-07-16	CMD	0.376939	0.0719214	0.00725272	0.0313331	0.0137314	0.00215394	0.000218759	1.68277e-05	5.0483e-05	3.36553e-05	0.496348
Pot3	2019-07-16	CMD	0.417174	0.077138	0.0101976	0.0259482	0.0285565	0.000875038	0.000134621	0	0	6.73106e-05	0.439908
Pot1	2019-09-05	CON	0.589405	0.172029	0.0025578	0.0468145	0.00400498	0.00141352	0.000201932	3.36553e-05	0	0	0.183539
Pot1	2019-09-05	CON	0.747417	0.0405715	0.00180056	0.0369872	0.00676472	0.00164911	0.000218759	0	5.0483e-05	3.36553e-05	0.164507
Pot2	2019-09-05	CON	0.535372	0.111567	0.0396123	0.0763639	0.0189143	0.000908693	0.000269242	0.000302898	0	0.00057214	0.216118
Pot2	2019-09-05	CON	0.598711	0.0559519	0.00378622	0.100814	0.009373	0.0018847	0.000639451	0.000134621	6.73106e-05	3.36553e-05	0.228604
Pot3	2019-09-05	CON	0.63903	0.108017	0.00454347	0.0627335	0.0196042	0.000992831	5.0483e-05	0.000151449	0	0	0.164877
Pot3	2019-09-05	CON	0.689277	0.0913405	0.00499781	0.0381651	0.0124188	0.00050483	8.41383e-05	1.68277e-05	5.0483e-05	5.0483e-05	0.163094
Pot1	2019-09-05	CMD	0.455457	0.107377	0.0196547	0.0543701	0.0219264	0.0137145	0	1.68277e-05	5.0483e-05	0	0.327432
Pot1	2019-09-05	CMD	0.43831	0.0783327	0.131777	0.0537139	0.0116279	0.00538485	0	8.41383e-05	0	5.0483e-05	0.280719
Pot2	2019-09-05	CMD	0.368458	0.235688	0.011712	0.0180897	0.0123178	0.0182412	5.0483e-05	0.000100966	0	3.36553e-05	0.335308
Pot2	2019-09-05	CMD	0.419799	0.179686	0.0230371	0.0134285	0.0101471	0.0222462	0	1.68277e-05	6.73106e-05	0	0.331572
Pot3	2019-09-05	CMD	0.478461	0.102329	0.0235755	0.0212702	0.0171642	0.00646182	1.68277e-05	5.0483e-05	0.000656278	0	0.350015
Pot3	2019-09-05	CMD	0.411806	0.168024	0.0154478	0.0132938	0.009373	0.00321408	0	0	0.000134621	1.68277e-05	0.378689

## Sheet: Bacterial genera
	Sampling date	Treatment	Arthrobacter	Luteimonas	RB41	Sphingomonas	Pseudoxanthomonas	Pseudomonas	MND1	Ellin6067	Acidibacter	Rhodanobacter	Others
Pot1	2019-06-28	Sowing time	0.0192536	0.00598771	0.00758788	0.0230389	0.00528227	0.0105129	0.0193052	0.0196493	0.00674478	0.00886113	0.873776
Pot1	2019-06-28	Sowing time	0.0163286	0.00813847	0.00920525	0.0260156	0.00638345	0.00688243	0.0206989	0.0171373	0.00691684	0.00531668	0.876977
Pot2	2019-06-28	Sowing time	0.0199418	0.00751906	0.0180664	0.0223679	0.00466285	0.00653831	0.0146768	0.0135584	0.00671037	0.00500697	0.880951
Pot2	2019-06-28	Sowing time	0.0277018	0.00899878	0.013524	0.0216969	0.00390578	0.00695126	0.0183245	0.0160017	0.00714052	0.00516182	0.870593
Pot3	2019-06-28	Sowing time	0.0279083	0.00884392	0.0112356	0.0209398	0.00459402	0.00554036	0.0173265	0.0137993	0.00691684	0.00464564	0.87825
Pot3	2019-06-28	Sowing time	0.0153822	0.00631463	0.0161221	0.0202171	0.0042499	0.00488653	0.0183933	0.0131454	0.00693405	0.0182556	0.876099
Pot1	2019-07-16	CON	0.0369759	0.00185826	0.0134896	0.0186514	0.00048177	0.00163458	0.0196838	0.0176362	0.00529947	0.00447358	0.879816
Pot1	2019-07-16	CON	0.0393503	0.00204752	0.0201655	0.0180836	0.000550594	0.00173781	0.0172405	0.0163458	0.00540271	0.00449079	0.874585
Pot2	2019-07-16	CON	0.0387997	0.00151413	0.0273405	0.0183589	0.000447358	0.00187546	0.0156403	0.014608	0.00443917	0.0045424	0.872434
Pot2	2019-07-16	CON	0.0329152	0.00189267	0.0179976	0.0225572	0.000585007	0.00185826	0.0165695	0.0162942	0.00526506	0.00399181	0.880074
Pot3	2019-07-16	CON	0.035066	0.00192708	0.0161049	0.0210258	0.000825892	0.0022712	0.0145563	0.0172061	0.00624581	0.00416387	0.880607
Pot3	2019-07-16	CON	0.0334486	0.00161737	0.014608	0.0206989	0.000533388	0.00189267	0.0183417	0.0178083	0.00516182	0.00469726	0.881192
Pot1	2019-07-16	CMD	0.0107022	0.0262049	0.00517903	0.0292159	0.0118206	0.024295	0.0112356	0.0157608	0.00567801	0.00394019	0.855968
Pot1	2019-07-16	CMD	0.0100656	0.0322614	0.00585007	0.0311602	0.0161565	0.0176362	0.0120787	0.0144531	0.0053855	0.00244326	0.85251
Pot2	2019-07-16	CMD	0.0110635	0.0299386	0.010685	0.0278566	0.0116141	0.0155887	0.00992791	0.0122679	0.00564359	0.00228841	0.863126
Pot2	2019-07-16	CMD	0.0160533	0.033483	0.00837936	0.0283212	0.0103064	0.0171373	0.0113044	0.0139713	0.00631463	0.002839	0.85189
Pot3	2019-07-16	CMD	0.0137649	0.0351004	0.00643507	0.0264802	0.0119582	0.015193	0.0110119	0.0127497	0.00603933	0.0025465	0.858721
Pot3	2019-07-16	CMD	0.00996232	0.0263253	0.0100139	0.0293708	0.0125432	0.0141262	0.0126293	0.0122851	0.00724376	0.00979026	0.85571
Pot1	2019-09-05	CON	0.0227464	0.00942893	0.0133863	0.0258435	0.00264974	0.00469726	0.0184105	0.018617	0.00492094	0.00240885	0.876891
Pot1	2019-09-05	CON	0.0264457	0.010186	0.0172577	0.0205441	0.00258091	0.00488653	0.0165695	0.0186858	0.00486932	0.00259812	0.875376
Pot2	2019-09-05	CON	0.0236067	0.0082245	0.0325539	0.0199246	0.00215076	0.00462843	0.016535	0.0153994	0.00373372	0.00192708	0.871316
Pot2	2019-09-05	CON	0.020372	0.00922246	0.0166555	0.0243638	0.0025465	0.00533388	0.0145735	0.0160705	0.00548874	0.00203032	0.883343
Pot3	2019-09-05	CON	0.0244326	0.00886113	0.013524	0.0225916	0.00237444	0.00474888	0.0153134	0.0161049	0.00545433	0.00258091	0.884014
Pot3	2019-09-05	CON	0.0235035	0.00936011	0.0134552	0.0226432	0.00206473	0.00498976	0.0173093	0.0187374	0.00552315	0.00295945	0.879454
Pot1	2019-09-05	CMD	0.00949775	0.00936011	0.00332077	0.024295	0.0241401	0.0139713	0.0122335	0.0156747	0.0145735	0.00263253	0.870301
Pot1	2019-09-05	CMD	0.00819009	0.0118034	0.0042499	0.027719	0.0257747	0.00901598	0.011442	0.0148144	0.0143671	0.00156575	0.871058
Pot2	2019-09-05	CMD	0.00834495	0.00932569	0.0093429	0.0229529	0.0207505	0.0109947	0.0102032	0.0124916	0.0166727	0.00118722	0.877734
Pot2	2019-09-05	CMD	0.0131799	0.0100656	0.00757067	0.0245015	0.0207333	0.0126809	0.0119582	0.0143155	0.0163802	0.00101516	0.867599
Pot3	2019-09-05	CMD	0.0103236	0.0130594	0.00517903	0.0218689	0.0204752	0.00911922	0.010771	0.0112012	0.0161221	0.00118722	0.880693
Pot3	2019-09-05	CMD	0.00672758	0.00863745	0.00717493	0.0227981	0.0209398	0.00806965	0.0122163	0.0124572	0.019116	0.00667596	0.875187

## Sheet: Fungal genera
	Sampling date	Treatment	Alternaria	Fusarium	Corticium	Cladosporium	Gibberella	Bipolaris	Didymella	Trichocladium	Cyathus	Acremonium	Others
Pot1	2019-06-28	Sowing time	0.0715343	0.141184	0.00196884	0.0158348	0.024215	0.0100461	0.106334	0.00861576	5.0483e-05	0.00252415	0.617693
Pot1	2019-06-28	Sowing time	0.0798472	0.0919799	0.00114428	0.0185441	0.0320062	0.0130246	0.131761	0.00873355	0	0.00257463	0.620385
Pot2	2019-06-28	Sowing time	0.0571635	0.156278	0.00415643	0.0113418	0.0867802	0.0105341	0.121664	0.00344967	6.73106e-05	0.00336553	0.545199
Pot2	2019-06-28	Sowing time	0.0819675	0.130465	0.00390402	0.0239289	0.0484132	0.016407	0.13521	0.00792582	0	0.0020698	0.549709
Pot3	2019-06-28	Sowing time	0.0908525	0.121378	0.00270925	0.0177363	0.0387709	0.013866	0.128092	0.00713492	3.36553e-05	0.00647865	0.572948
Pot3	2019-06-28	Sowing time	0.0575337	0.0906506	0.00481271	0.0068152	0.0521321	0.0124693	0.125904	0.131946	1.68277e-05	0.00326456	0.514455
Pot1	2019-07-16	CON	0.398613	0.0618753	0	0.0124188	0.0195201	0.160166	0.0243664	0.00430788	0.00351698	0.00159863	0.313617
Pot1	2019-07-16	CON	0.282166	0.115909	0	0.00467809	0.0333861	0.0886144	0.0333187	0.00289436	0	0.00225491	0.436779
Pot2	2019-07-16	CON	0.341887	0.0804193	1.68277e-05	0.00763975	0.028119	0.103053	0.0503315	0.00196884	0.000387036	0.00282705	0.383351
Pot2	2019-07-16	CON	0.290311	0.0793424	1.68277e-05	0.0162892	0.0290782	0.142143	0.0465789	0.00324774	5.0483e-05	0.00181739	0.391125
Pot3	2019-07-16	CON	0.326524	0.0737556	0	0.00706761	0.0237438	0.161949	0.0417494	0.00657961	3.36553e-05	0.00351698	0.35508
Pot3	2019-07-16	CON	0.337596	0.088261	0	0.00816141	0.0261333	0.14285	0.0426076	0.00415643	0	0.0063272	0.343907
Pot1	2019-07-16	CMD	0.0278666	0.0509878	0.00336553	0.00765658	0.0116111	0.019234	0.0154141	0.00129573	0.000538485	0.00279339	0.859237
Pot1	2019-07-16	CMD	0.0231212	0.054387	0.00178373	0.00777437	0.0147915	0.0254602	0.0210514	0.00102649	0.000639451	0.00309629	0.846868
Pot2	2019-07-16	CMD	0.0162219	0.051358	0.0046276	0.00676472	0.0155151	0.00996197	0.017181	0.0007909	0.000689934	0.0020698	0.874819
Pot2	2019-07-16	CMD	0.0369535	0.0617575	0.00518292	0.0104836	0.0211692	0.0171979	0.0224481	0.00114428	0.000723589	0.00314677	0.819793
Pot3	2019-07-16	CMD	0.0285565	0.0515936	0.00400498	0.0160536	0.014253	0.0164406	0.0173998	0.00129573	0.000841383	0.00735368	0.842207
Pot3	2019-07-16	CMD	0.0325952	0.104971	0.00597382	0.0101134	0.0315855	0.053899	0.0187797	0.00765658	0.000370208	0.00366843	0.730387
Pot1	2019-09-05	CON	0.070592	0.115269	0	0.109312	0.0395618	0.0372396	0.0429442	0.00223808	0.0966075	0.00612527	0.48011
Pot1	2019-09-05	CON	0.0311816	0.230101	8.41383e-05	0.0326625	0.189934	0.0156329	0.0168613	0.00122842	0.000201932	0.0074883	0.474624
Pot2	2019-09-05	CON	0.0552957	0.133258	1.68277e-05	0.0713156	0.0361626	0.0457544	0.0447447	0.00107697	0.00688251	0.00848114	0.597011
Pot2	2019-09-05	CON	0.0530912	0.132585	0.000151449	0.0528725	0.0475549	0.0432471	0.0611685	0.00501464	0.00121159	0.00895231	0.594151
Pot3	2019-09-05	CON	0.0656278	0.144785	8.41383e-05	0.0783327	0.0552284	0.0247871	0.0289772	0.0105341	0.0007909	0.0253424	0.56551
Pot3	2019-09-05	CON	0.0534783	0.183539	6.73106e-05	0.0745802	0.0522667	0.0195537	0.0489853	0.00427422	0.000521657	0.0260997	0.536634
Pot1	2019-09-05	CMD	0.00955811	0.0499276	0.0780298	0.0381315	0.009373	0.0161882	0.0171474	0.00146401	0	0.0246525	0.755528
Pot1	2019-09-05	CMD	0.00893548	0.043348	0.0470165	0.0291287	0.00913741	0.0282705	0.0131929	0.000689934	0	0.0222966	0.797984
Pot2	2019-09-05	CMD	0.00654596	0.0647191	0.201124	0.0306936	0.0207821	0.0127217	0.0242991	0.00154814	3.36553e-05	0.0151785	0.622354
Pot2	2019-09-05	CMD	0.00962542	0.083869	0.138424	0.0353549	0.0186955	0.0208831	0.0243496	0.00203615	3.36553e-05	0.0246525	0.642076
Pot3	2019-09-05	CMD	0.0171642	0.0289604	0.0834315	0.191785	0.0126039	0.00703396	0.00876721	0.00102649	0	0.0937132	0.555514
Pot3	2019-09-05	CMD	0.0102817	0.0300878	0.147309	0.157625	0.00843065	0.010736	0.0122505	0.00449298	0	0.0537643	0.565022

## Sheet: Bacterial functional group
	Sampling date	Treatment	chemoheterotrophy	aerobic_chemoheterotrophy	nitrate_reduction	animal_parasites_or_symbionts	ureolysis	nitrogen_respiration	nitrate_respiration	human_pathogens_all	fermentation	aerobic_ammonia_oxidation	nitrification	predatory_or_exoparasitic	aromatic_compound_degradation	chitinolysis	hydrocarbon_degradation	aromatic_hydrocarbon_degradation	nitrite_respiration	nitrous_oxide_denitrification	nitrite_denitrification	denitrification	nitrate_denitrification	cellulolysis	plant_pathogen	dark_hydrogen_oxidation	methanol_oxidation	methylotrophy	xylanolysis	intracellular_parasites	human_pathogens_pneumonia	human_gut	mammal_gut	phototrophy	oxygenic_photoautotrophy	cyanobacteria	photoautotrophy	human_pathogens_gastroenteritis	fumarate_respiration	chloroplasts	human_pathogens_diarrhea	nitrite_ammonification	manganese_oxidation	photoheterotrophy	plastic_degradation	dissimilatory_arsenite_oxidation	arsenite_oxidation_detoxification	dark_oxidation_of_sulfur_compounds	dark_sulfide_oxidation
Pot1	2019-06-28	Sowing time	0.116152	0.096296	0.013418	0.011126	0.013895	0.00963	0.009272	0.009418	0.010954	0.005126	0.005126	0.00853	0.005762	0.006835	0.001868	0.001695	0.004477	0.003603	0.003603	0.003603	0.003245	0.00106	0.003219	0.00106	0.001974	0.002013	0.000702	0.00094	0.000808	0.002397	0.002397	0.001086	0.000729	0.000729	0.000729	0.001113	0.000967	0.000477	0.000901	0.000874	0.000397	0.000358	0.000503	0.000384	0.000384	0.000358	0.000358
Pot1	2019-06-28	Sowing time	0.12473	0.106278	0.009247	0.004798	0.013152	0.005105	0.005063	0.004561	0.007378	0.001967	0.001967	0.012301	0.006304	0.00795	0.001688	0.001632	0.000962	0.000558	0.000558	0.000558	0.000516	0.001269	0.000251	0.001632	0.002692	0.002692	0.000948	0.001618	0.000488	0.000404	0.000404	0.001409	0.001074	0.001074	0.001074	0.000335	0.000404	0.000237	0.000307	0.000404	0.00053	0.000335	0.000153	4.2e-05	4.2e-05	4.2e-05	4.2e-05
Pot2	2019-06-28	Sowing time	0.122044	0.100647	0.010809	0.006247	0.017083	0.00626	0.006206	0.00574	0.006932	0.003137	0.003137	0.008124	0.009795	0.006767	0.005439	0.00537	0.000877	0.000534	0.000534	0.000534	0.000479	0.001479	0.000219	0.001534	0.003233	0.003233	0.001	0.001219	0.000671	0.000452	0.000452	0.001137	0.000849	0.000849	0.000849	0.000356	0.000342	0.000219	0.000288	0.000342	0.000247	0.000288	0.000192	5.5e-05	5.5e-05	5.5e-05	5.5e-05
Pot2	2019-06-28	Sowing time	0.119768	0.102727	0.009958	0.005582	0.013325	0.005007	0.004979	0.005232	0.007953	0.003829	0.003829	0.008836	0.007237	0.006887	0.001641	0.001641	0.000533	0.000295	0.000295	0.000295	0.000266	0.001445	0.00014	0.001038	0.001992	0.001992	0.000828	0.001094	0.000533	0.000323	0.000323	0.001613	0.001108	0.001108	0.001108	0.000238	0.000238	0.000421	0.000224	0.000238	0.000491	0.000505	0.000126	2.8e-05	2.8e-05	2.8e-05	2.8e-05
Pot3	2019-06-28	Sowing time	0.119635	0.103262	0.010483	0.005848	0.012506	0.006142	0.006058	0.005499	0.007328	0.004746	0.00476	0.008877	0.007398	0.005974	0.001996	0.001815	0.000656	0.000489	0.000489	0.000489	0.000405	0.001298	0.000237	0.001298	0.002191	0.002191	0.00081	0.001535	0.000712	0.000209	0.000209	0.001256	0.000879	0.000879	0.000879	0.000126	0.000167	0.000363	0.000112	0.000167	0.000656	0.000377	0.000181	8.4e-05	8.4e-05	0.000112	0.000112
Pot3	2019-06-28	Sowing time	0.107448	0.09275	0.008583	0.004349	0.012415	0.003961	0.003947	0.003804	0.006315	0.005167	0.005167	0.010133	0.005483	0.005382	0.00145	0.001349	0.000603	0.000316	0.000316	0.000316	0.000301	0.00122	0.000215	0.00155	0.002497	0.002512	0.000689	0.001206	0.000474	0.000545	0.000545	0.001392	0.001105	0.001105	0.001105	0.000344	0.000287	0.000388	0.000287	0.000287	0.000359	0.000287	0.000129	1.4e-05	1.4e-05	1.4e-05	1.4e-05
Pot1	2019-07-16	CON	0.110924	0.09624	0.006003	0.001252	0.016527	0.00108	0.00108	0.000893	0.004909	0.014382	0.014382	0.010984	0.006795	0.007112	0.002073	0.002001	0.000417	0.000173	0.000173	0.000173	0.000173	0.000576	0.000274	0.000317	0.002059	0.002059	0.000302	0.001483	5.8e-05	0.000274	0.000274	0.000849	0.000561	0.000561	0.000561	0.000173	0.000245	0.000274	0.000158	0.000245	0.000547	0.000288	0.00023	0	0	0	0
Pot1	2019-07-16	CON	0.109334	0.095775	0.006124	0.001502	0.014944	0.001371	0.001356	0.000919	0.004738	0.005686	0.005686	0.010104	0.005642	0.006065	0.00175	0.001691	0.000539	0.000131	0.000131	0.000131	0.000117	0.000496	0.000146	0.000292	0.00226	0.00226	0.000423	0.001181	0	0.000452	0.000452	0.001035	0.000744	0.000744	0.000744	0.000248	0.000408	0.000569	0.000306	0.000408	0.000583	0.000292	0.00016	1.5e-05	1.5e-05	1.5e-05	1.5e-05
Pot2	2019-07-16	CON	0.100918	0.087987	0.006942	0.00104	0.013429	0.001172	0.001172	0.000732	0.004291	0.007235	0.007235	0.009417	0.005902	0.006195	0.00208	0.001992	0.000615	0.000337	0.000337	0.000337	0.000337	0.000293	0.000103	0.000527	0.001743	0.001743	8.8e-05	0.00104	5.9e-05	0.000337	0.000337	0.002124	0.00186	0.00186	0.00186	0.000146	0.000278	0.000908	0.000132	0.000278	0.000454	0.000264	7.3e-05	0	0	0	0
Pot2	2019-07-16	CON	0.112608	0.093752	0.006166	0.001513	0.020797	0.001299	0.001285	0.001028	0.004611	0.004953	0.004953	0.009863	0.011448	0.006866	0.006695	0.006637	0.000414	0.000214	0.000214	0.000214	0.0002	0.000714	0.000243	0.000157	0.001741	0.001741	0.000557	0.001827	5.7e-05	0.000314	0.000314	0.001128	0.000899	0.000899	0.000899	0.000171	0.0002	0.000628	0.000171	0.0002	0.000742	0.000228	0.000157	1.4e-05	1.4e-05	1.4e-05	1.4e-05
Pot3	2019-07-16	CON	0.109224	0.094098	0.006894	0.001949	0.014689	0.001309	0.001294	0.001149	0.00573	0.005076	0.005076	0.009861	0.005716	0.006617	0.001542	0.001483	0.000727	0.000407	0.000407	0.000407	0.000393	0.000538	0.00032	0.00048	0.002312	0.002312	0.000349	0.001891	5.8e-05	0.000378	0.000378	0.001178	0.000989	0.000989	0.000989	0.00016	0.00032	0.000494	0.000116	0.00032	0.000713	0.000189	7.3e-05	1.5e-05	1.5e-05	1.5e-05	1.5e-05
Pot3	2019-07-16	CON	0.110096	0.095894	0.006016	0.001486	0.015718	0.001151	0.001136	0.001122	0.004618	0.00453	0.00453	0.009075	0.006147	0.00657	0.001661	0.001646	0.000524	0.000277	0.000277	0.000277	0.000262	0.000364	8.7e-05	0.000248	0.002389	0.002389	0.000189	0.00153	0	0.000364	0.000364	0.001384	0.001194	0.001194	0.001194	0.000204	0.000248	0.000306	0.000219	0.000248	0.000422	0.000189	8.7e-05	1.5e-05	1.5e-05	8.7e-05	8.7e-05
Pot1	2019-07-16	CMD	0.143344	0.117678	0.023585	0.020902	0.011515	0.020677	0.020346	0.019412	0.01635	0.00201	0.00201	0.007306	0.004812	0.006762	0.001312	0.001135	0.00532	0.004528	0.004528	0.004528	0.004197	0.003653	0.003807	0.002424	0.002542	0.002542	0.002625	0.001206	0.002093	0.001986	0.001986	0.001052	0.00065	0.00065	0.00065	0.000839	0.000828	0.000627	0.000828	0.000792	0.000225	0.000402	0.000414	0.000343	0.000343	0.000331	0.000331
Pot1	2019-07-16	CMD	0.150413	0.127098	0.019544	0.016086	0.011614	0.016387	0.016274	0.015948	0.012353	0.000777	0.000777	0.009308	0.005137	0.008256	0.000789	0.000752	0.001128	0.000902	0.000902	0.000902	0.000789	0.003733	0.0001	0.002506	0.002806	0.002806	0.002994	0.001378	0.00218	0.000301	0.000301	0.001553	0.001027	0.001027	0.001027	0.0002	0.000226	0.000138	0.000226	0.000226	0.0002	0.000526	0.00015	0.000113	0.000113	0.000113	0.000113
Pot2	2019-07-16	CMD	0.145732	0.120683	0.020187	0.016512	0.013349	0.016899	0.016824	0.016212	0.0124	0.0017	0.0017	0.00655	0.007187	0.00685	0.002975	0.002975	0.000875	0.000712	0.000712	0.000712	0.000637	0.00405	0.000125	0.00265	0.002912	0.002912	0.002675	0.000787	0.00215	0.000212	0.000212	0.001425	0.000925	0.000925	0.000925	0.000125	0.000162	0.000287	8.7e-05	0.000162	0.00025	0.0005	0.000112	7.5e-05	7.5e-05	7.5e-05	7.5e-05
Pot2	2019-07-16	CMD	0.146027	0.122217	0.019529	0.016477	0.010613	0.015654	0.015515	0.016249	0.013779	0.00152	0.00152	0.006776	0.005623	0.00765	0.000811	0.000697	0.000773	0.000697	0.000697	0.000697	0.000557	0.004002	8.9e-05	0.00228	0.002444	0.002444	0.002774	0.001393	0.002014	0.000152	0.000152	0.001013	0.000836	0.000836	0.000836	0.000101	7.6e-05	0.000228	0.000101	7.6e-05	0.000317	0.000177	0.000177	0.000177	0.000177	0.000139	0.000139
Pot3	2019-07-16	CMD	0.143149	0.119763	0.020108	0.016464	0.009758	0.016868	0.016792	0.016275	0.014183	0.001803	0.001803	0.00653	0.005005	0.00619	0.000845	0.000794	0.001059	0.000769	0.000769	0.000769	0.000693	0.003984	0.000176	0.00271	0.002912	0.002912	0.002937	0.001122	0.002534	0.000378	0.000378	0.001841	0.001122	0.001122	0.001122	0.00029	0.00029	0.000101	0.000214	0.00029	0.000353	0.000719	0.000164	7.6e-05	7.6e-05	7.6e-05	7.6e-05
Pot3	2019-07-16	CMD	0.138487	0.116044	0.017239	0.012542	0.010695	0.013466	0.013401	0.012126	0.013453	0.001717	0.001717	0.007676	0.004281	0.005582	0.000742	0.000625	0.001002	0.000664	0.000664	0.000664	0.000598	0.003604	0.000169	0.003136	0.00311	0.00311	0.002602	0.001756	0.0016	0.00052	0.00052	0.001848	0.001366	0.001366	0.001366	0.000195	0.000338	0.00039	0.000351	0.000338	0.000208	0.000481	9.1e-05	6.5e-05	6.5e-05	6.5e-05	6.5e-05
Pot1	2019-09-05	CON	0.124416	0.108083	0.009794	0.005763	0.013064	0.005514	0.005514	0.005403	0.007079	0.01269	0.01269	0.010265	0.005015	0.007259	0.000762	0.00072	0.000402	0.000249	0.000249	0.000249	0.000249	0.001621	0.000194	0.001344	0.002161	0.002161	0.001136	0.001275	0.000831	0.000277	0.000277	0.000997	0.000693	0.000693	0.000693	0.000111	0.000152	0.000291	9.7e-05	0.000152	0.000526	0.000305	9.7e-05	0	0	0	0
Pot1	2019-09-05	CON	0.120185	0.104737	0.009894	0.006113	0.012323	0.006238	0.006168	0.005987	0.007173	0.005931	0.005945	0.010118	0.005233	0.006489	0.001075	0.000907	0.000628	0.000405	0.000405	0.000405	0.000335	0.001744	5.6e-05	0.000921	0.001786	0.001814	0.001354	0.001116	0.000935	0.000195	0.000195	0.001577	0.001228	0.001228	0.001228	0.000195	0.000223	0.000488	0.000181	0.000223	0.000474	0.000349	0.000126	7e-05	7e-05	7e-05	7e-05
Pot2	2019-09-05	CON	0.107287	0.092095	0.009947	0.005045	0.010604	0.004902	0.004888	0.004659	0.006846	0.005216	0.005216	0.00949	0.003987	0.006674	0.000929	0.000829	0.000486	0.0003	0.0003	0.0003	0.000286	0.001458	0.000114	0.001029	0.001829	0.001858	0.001172	0.000715	0.000486	0.000243	0.000243	0.00233	0.002187	0.002187	0.002187	0.000143	0.000186	0.0006	0.000129	0.000186	0.0004	0.000143	7.1e-05	1.4e-05	1.4e-05	1.4e-05	1.4e-05
Pot2	2019-09-05	CON	0.121891	0.101911	0.009179	0.005435	0.015987	0.005283	0.005213	0.005089	0.006836	0.004978	0.004978	0.008832	0.009054	0.007917	0.004562	0.004437	0.000388	0.000305	0.000305	0.000305	0.000236	0.001567	0.000194	0.000915	0.001636	0.001636	0.00122	0.001109	0.00061	0.000166	0.000166	0.001456	0.001151	0.001151	0.001151	8.3e-05	8.3e-05	0.000582	5.5e-05	8.3e-05	0.000527	0.000305	0.000222	6.9e-05	6.9e-05	6.9e-05	6.9e-05
Pot3	2019-09-05	CON	0.116224	0.09849	0.01041	0.005198	0.011255	0.005268	0.00517	0.004747	0.008649	0.004761	0.004761	0.008522	0.00517	0.006451	0.001085	0.001085	0.000676	0.000465	0.000465	0.000465	0.000366	0.001662	0.000197	0.000902	0.00224	0.00224	0.001211	0.001338	0.000831	0.000155	0.000155	0.001944	0.001564	0.001564	0.001564	5.6e-05	0.000211	0.00069	5.6e-05	0.000211	0.000606	0.00038	0.000225	9.9e-05	9.9e-05	9.9e-05	9.9e-05
Pot3	2019-09-05	CON	0.118876	0.101838	0.010438	0.006419	0.012629	0.006112	0.006042	0.00607	0.00794	0.004228	0.004228	0.009168	0.005693	0.006907	0.001005	0.000977	0.000767	0.000419	0.000419	0.000419	0.000349	0.001451	0.000181	0.001172	0.002037	0.002037	0.001144	0.000921	0.001144	0.000419	0.000419	0.0018	0.001381	0.001381	0.001381	0.000251	0.000349	0.000265	0.000237	0.000349	0.00046	0.000419	0.000153	7e-05	7e-05	7e-05	7e-05
Pot1	2019-09-05	CMD	0.1301	0.105583	0.0134	0.011352	0.008233	0.00976	0.009394	0.010112	0.015423	0.00124	0.00124	0.00882	0.00334	0.007594	0.000966	0.000692	0.004645	0.003953	0.003953	0.003953	0.003588	0.001905	0.003105	0.003288	0.002831	0.002831	0.001148	0.001775	0.000757	0.001761	0.001761	0.001318	0.000809	0.000809	0.000809	0.000705	0.000718	0.000496	0.000613	0.000692	0.000261	0.000509	0.000418	0.000365	0.000365	0.000365	0.000365
Pot1	2019-09-05	CMD	0.132771	0.11039	0.009655	0.006597	0.008057	0.006239	0.006143	0.006473	0.011363	0.000331	0.000331	0.012533	0.00438	0.009063	0.00073	0.000592	0.001102	0.000758	0.000758	0.000758	0.000661	0.001887	0.00022	0.003016	0.002534	0.002534	0.000895	0.002245	0.000689	0.000262	0.000262	0.001405	0.000881	0.000881	0.000881	0.000207	0.000358	0.000138	0.000179	0.000344	0.000289	0.000523	0.000165	9.6e-05	9.6e-05	9.6e-05	9.6e-05
Pot2	2019-09-05	CMD	0.128862	0.106826	0.010661	0.008147	0.009314	0.006677	0.006608	0.007707	0.010029	0.001113	0.001113	0.008641	0.004877	0.008655	0.002253	0.002143	0.000865	0.000769	0.000769	0.000769	0.000701	0.001786	0.000124	0.002981	0.002308	0.002308	0.000756	0.002212	0.000701	0.000137	0.000137	0.001333	0.00092	0.00092	0.00092	0.00011	9.6e-05	0.00022	9.6e-05	9.6e-05	0.000179	0.000412	0.000124	9.6e-05	9.6e-05	6.9e-05	6.9e-05
Pot2	2019-09-05	CMD	0.132242	0.109918	0.010015	0.006727	0.008192	0.00547	0.005429	0.006534	0.010844	0.00087	0.00087	0.009739	0.003909	0.009684	0.000677	0.000414	0.000953	0.00076	0.00076	0.00076	0.000718	0.002252	0.000166	0.002611	0.002376	0.002376	0.000967	0.002556	0.000428	0.000207	0.000207	0.00152	0.001008	0.001008	0.001008	0.000152	0.000207	0.000193	0.000152	0.000193	0.000138	0.000511	9.7e-05	4.1e-05	4.1e-05	4.1e-05	4.1e-05
Pot3	2019-09-05	CMD	0.124761	0.105181	0.010272	0.006345	0.006499	0.00566	0.005632	0.006191	0.011376	0.000629	0.000629	0.009308	0.003857	0.006163	0.000727	0.000377	0.000685	0.000559	0.000559	0.000559	0.000531	0.002236	8.4e-05	0.003564	0.002781	0.002781	0.001104	0.00232	0.000573	0.000112	0.000112	0.001789	0.001244	0.001244	0.001244	0.000112	0.000126	0.000112	8.4e-05	0.000126	0.000252	0.000545	2.8e-05	5.6e-05	5.6e-05	2.8e-05	2.8e-05
Pot3	2019-09-05	CMD	0.122173	0.102385	0.009246	0.005939	0.006952	0.004813	0.004715	0.005601	0.011737	0.000943	0.000943	0.01071	0.003448	0.005784	0.000577	0.00031	0.000676	0.000591	0.000591	0.000591	0.000493	0.002505	0.000127	0.003617	0.003364	0.003364	0.001041	0.002435	0.000338	0.000281	0.000281	0.001281	0.000816	0.000816	0.000816	5.6e-05	8.4e-05	0.000211	9.9e-05	8.4e-05	0.000296	0.000464	0.000211	9.9e-05	9.9e-05	9.9e-05	9.9e-05
[truncated: 44 more columns]

## Sheet: Fungal functional group
	Sampling date	Treatment	Pathotroph		Pathotroph-Saprotroph		Saprotroph		Symbiotroph
Pot1	2019-06-28	Sowing time	0.078873		0.250142		0.237646		0.024571
Pot1	2019-06-28	Sowing time	0.154617		0.226803		0.187746		0.00781
Pot2	2019-06-28	Sowing time	0.17836		0.280888		0.137136		0.007704
Pot2	2019-06-28	Sowing time	0.16094		0.268905		0.155448		0.008803
Pot3	2019-06-28	Sowing time	0.098929		0.252635		0.184275		0.014838
Pot3	2019-06-28	Sowing time	0.172637		0.223473		0.299365		0.024884
Pot1	2019-07-16	CON	0.246327		0.08705		0.073083		0.034833
Pot1	2019-07-16	CON	0.179329		0.151449		0.123519		0.006315
Pot2	2019-07-16	CON	0.233282		0.132045		0.100494		0.010754
Pot2	2019-07-16	CON	0.256319		0.12877		0.101066		0.005268
Pot3	2019-07-16	CON	0.259884		0.117188		0.107171		0.005635
Pot3	2019-07-16	CON	0.25531		0.132772		0.090603		0.006158
Pot1	2019-07-16	CMD	0.052081		0.067262		0.262131		0.037142
Pot1	2019-07-16	CMD	0.089101		0.076717		0.145814		0.03139
Pot2	2019-07-16	CMD	0.05341		0.069283		0.194363		0.026386
Pot2	2019-07-16	CMD	0.072303		0.084844		0.205114		0.029426
Pot3	2019-07-16	CMD	0.050333		0.070086		0.220271		0.025104
Pot3	2019-07-16	CMD	0.111737		0.124911		0.157392		0.050114
Pot1	2019-09-05	CON	0.107446		0.159782		0.246119		0.010519
Pot1	2019-09-05	CON	0.226347		0.261452		0.196052		0.010952
Pot2	2019-09-05	CON	0.116464		0.181987		0.186527		0.021404
Pot2	2019-09-05	CON	0.127097		0.20688		0.211541		0.013213
Pot3	2019-09-05	CON	0.111852		0.176759		0.280536		0.022495
Pot3	2019-09-05	CON	0.121983		0.234915		0.246895		0.014134
Pot1	2019-09-05	CMD	0.053898		0.067798		0.340934		0.027513
Pot1	2019-09-05	CMD	0.058728		0.05745		0.313669		0.017789
Pot2	2019-09-05	CMD	0.048582		0.089843		0.347408		0.022097
Pot2	2019-09-05	CMD	0.072949		0.108738		0.302978		0.022317
Pot3	2019-09-05	CMD	0.031501		0.038453		0.183967		0.024236
Pot3	2019-09-05	CMD	0.033337		0.043364		0.24678		0.019049
	Pathotroph-Saprotroph
